# Supplementary material for: Molecular Insights into Red Palm Weevil Resistance Mechanisms of Coconut (Cocos nucifera) Leaves
Source: Plants (Basel). 2024 Jul 12;13(14):1928. doi: 10.3390/plants13141928 (PMC11280253; doi:10.3390/plants13141928)
Supplement: Supplementary file 1 [file plants-13-01928-s001.zip]

Archive with 1 entries (1 files):
- plants-3041724-supplementary.pdf
